# Supplementary material for: The comprehensive complication index is more sensitive than the Clavien–Dindo classification for grading complications in elderly patients after radical cystectomy and pelvic lymph node dissection: Implementing the European Association of Urology guideline
Source: Front Oncol. 2022 Oct 20;12:1002110. doi: 10.3389/fonc.2022.1002110 (PMC9631924; doi:10.3389/fonc.2022.1002110)
Supplement: Supplementary file 2 [file Table_1.xlsx]

## Sheet: Supplementary Table-1
Supplementary Table-1 The European Association of Urology quality criteria for reporting of complications and implementation to assess the complications of elderly patients after radical cystectomy and pelvic lymph node dissection
	EAU criteria	Implementation
1	Define the method of accruing data	Retrospective chart review
2	Define who collected the data	The collection and grading of complications were completed by two clinical doctors.
3	Indicate the duration of follow-up	90-d
4	Include outpatient information	Outpatient information was included
5	Include mortality data and causes of death	Mortality and causes of death were reported
6	Include definitions of complications	Defines of complications and procedure-specific complications after radical cystectomy were referred to the catalog of study of Vetterlein, Malte W. et al
7	Define procedure-specific complications
8	Report intraoperative and postoperative complications separately	Intraoperative and postoperative complications were reported separately
9	Use a severity grading system for postoperative complications	The Clavien-Dindo classification and the Comprehensive Complication Index were used
10	Postoperative complications should be presented in a table either by grade or by complication type	A detailed table of postoperative complications, including grading, treatment, frequencies, and proportions was provided
11	Include risk factors	The Charlson comorbidity index and other well-known risk factors were included into analyses
12	Include readmissions and causes	Readmissions and causes were reported
13	Include re-operations, types and causes	Re-operations, types and causes were reported
14	Include the percentage of patients lost to follow-up	Follow-up was available for all patients
