# Supplementary material for: The comprehensive complication index is more sensitive than the Clavien–Dindo classification for grading complications in elderly patients after radical cystectomy and pelvic lymph node dissection: Implementing the European Association of Urology guideline
Source: Front Oncol. 2022 Oct 20;12:1002110. doi: 10.3389/fonc.2022.1002110 (PMC9631924; doi:10.3389/fonc.2022.1002110)
Supplement: Supplementary file 3 [file Table_2.xlsx]

## Sheet: Supplementary Table-2
Supplementary Table-2 Complications and management of patients who received reoperations after radical cystectomy
Patient	Comlications	Management	Time from operation
1	Wound dehiscence	Surgical closure	5
2	Wound dehiscence	Surgical closure	5
3	Wound dehiscence	Surgical closure	6
4	Wound dehiscence	Surgical closure	7
5	Wound dehiscence	Surgical closure	10
6	Rectourethral fistula	Transverse colostomy	12
7	Adhesive intestinal obstruction	Laparotomy + ileostomy	5
8	Abdominal abscess	Laparotomy + incision and drainage	6
9	Bleeding in operative field	Revision surgery	1
