# Supplementary material for: The comprehensive complication index is more sensitive than the Clavien–Dindo classification for grading complications in elderly patients after radical cystectomy and pelvic lymph node dissection: Implementing the European Association of Urology guideline
Source: Front Oncol. 2022 Oct 20;12:1002110. doi: 10.3389/fonc.2022.1002110 (PMC9631924; doi:10.3389/fonc.2022.1002110)
Supplement: Supplementary file 4 [file Table_3.xlsx]

## Sheet: Supplementary Table-3
Supplementary Table-3 Complications and management of patients who were unplanned readmitted after radical cystectomy
Patient	Comlications	Management	Time from operation
1	Gastroenteritis	Antibiotic treatment	53
2	Hydronephrosis and urinary tract infection	Antibiotic treatment + ureteral stents replacement	12
3a	Mechanical intestinal obstruction	Indwelling of nasogarstric tube + i.v. fluid support	74
4	Myocardial infarction	Coronary stent implantation	16
5	Ileus	Indwelling of nasogarstric tube + i.v. fluid support	11
6	Ileus	Indwelling of nasogarstric tube + i.v. fluid support	17
7	Ileus	Indwelling of nasogarstric tube + i.v. fluid support	76
8	Ileus	Indwelling of nasogarstric tube + i.v. fluid support	12
9	Ileus and urinary tract infection	Indwelling of nasogarstric tube + i.v. fluid support + antibiotic treatment	24
10	Pulmonary embolism	Anticoagulation + oxygen therapy	45
11b	Pulmonary infection	Antibiotic treatment	62
12	Pyelonephritis	Antibiotic treatment	35
13	Urinary tract infection	Antibiotic treatment	31
14	Urinary tract infection	Antibiotic treatment	31
15	Urinary tract infection	Antibiotic treatment	31
16	Wound infection	Antibiotic treatment + wound dressing	54
a: The patient refused surgical treatment and died 104 days after radical cystectomy from mutiple organ failure. b: The patient died 94 days after radical cystectomy from respiratory failure.
