# Supplementary material for: The comprehensive complication index is more sensitive than the Clavien–Dindo classification for grading complications in elderly patients after radical cystectomy and pelvic lymph node dissection: Implementing the European Association of Urology guideline
Source: Front Oncol. 2022 Oct 20;12:1002110. doi: 10.3389/fonc.2022.1002110 (PMC9631924; doi:10.3389/fonc.2022.1002110)
Supplement: Supplementary file 5 [file Table_4.xlsx]

## Sheet: complications-renal insufficien
Supplementary Table-4 Frequencies, proportions, therapeutic management, and grading of perioperative 90-d complications in patients with preoperative renal insufficiency who underwent radical cystectomy and pelvic lymph node dissection
Comlications	Management	CDC grading	Number (proportion)
Gastroinstinal complications			7 (22.58%)
Paralytic ileus	Conservative; cessation of oral intake and i.v. fluid support	I	1 (3.23%)
	Indwelling of nasogarstric tube	IIIa	2 (6.45%)
Constipation	Conservative; laxatives	I	3 (9.68%)
Diarrhea	Conservative; antidiarrheals, i.v. fluid support, electrolytes	I	1 (3.23%)
Genitourinary complications			6 (19.35%)
Acute kidney injury	Conservative; i.v. fluid support, diuretics	I	3 (9.68%)
Hydronephrosis/ureteral obstruction (new onset)	Conservative; clinical observation or diagnostic evaluation only	I	2 (6.45%)
Urinary leak/urinoma	Surgery	IIIb	1 (3.23%)
Cadical complications			16 (51.61%)
Arrhythmia	Conservative; medical cardioversion	II	5 (16.13%)
Hypertension	Antihypertensives	II	7 (22.58%)
Heart failure	Conservative; Medical treatment	II	1 (3.23%)
Angina (pectoris) or electrocardiogram changes	coronary vasodilating drugs	II	3 (9.68%)
Pulmonary complications			5 (16.13%)
Atelectasis	Continuous positive airway pressure, physiotherapy	II	1 (3.23%)
Respiratory distress/dyspnea	Oxygen, physiotherapy	I	3 (9.68%)
Respiratory failure	Medical treatment, ICU	IVa	1 (3.23%)
Neurological complications			3 (9.68%)
Delirium/agitation	Antipsychotics	II	3 (9.68%)
Infectious complications			10 (32.26%)
Fever of unknown origin	Conservative; antipyretics, antibiotic treatment	II	5 (16.13%)
Urinary tract infection	Antibiotic treatment	II	1 (3.23%)
Sepsis (SIRS in response to infectious process)	Antibiotic treatment, supportive care	II	3 (9.68%)
	Septic multiorgan dysfunction, ICU	IVb	1 (3.23%)
Wound compliactions			4 (12.90%)
Wound fat liquefaction	Conservative; clinical observation or diagnostic evaluation only	I	1 (3.23%)
Fascial dehiscence/evisceration	Secondary surgical closure	IIIb	3 (9.68%)
Bleeding			6 (19.35%)
Anemia requiring transfusion	Blood transfusion	II	5 (16.13%)
Postoperative bleeding other than gastrointestinal	Blood transfusion/fibrinogen	II	1 (3.23%)
Thromboembolic complications			2 (6.45%)
Deep vein thrombosis	Anticoagulation	II	2 (6.45%)
Miscellaneous complications			4 (12.90%)
Hypokalemia	Conservative; medical therapy	I	3 (9.68%)
Transaminase elevations	Conservative; medical therapy	II	1 (3.23%)
Intraoperative complicationsa
Bowel injury	Revision surgery	-	2 (6.45%)
CDC = Clavien-Dindo classification; ICU = intensive care unit; i.v. = intravenous. a: The CDC does not apply to intraoperative complications. Thus, no grading system was used.
